# Supplementary material for: Proteome and Physiological Characterization of Halotolerant Nodule Endophytes: The Case of Rahnella aquatilis and Serratia plymuthica
Source: Microorganisms. 2022 Apr 24;10(5):890. doi: 10.3390/microorganisms10050890 (PMC9143289; doi:10.3390/microorganisms10050890)
Supplement: Supplementary file 1 [file microorganisms-10-00890-s001.zip]

Archive with 1 entries (1 files):
- microorganisms-1682220-supplementary.pdf
